# Supplementary material for: Periportal hepatocyte proliferation at midgestation governs maternal glucose homeostasis in mice
Source: Commun Biol. 2023 Dec 4;6:1226. doi: 10.1038/s42003-023-05614-3 (PMC10695921; doi:10.1038/s42003-023-05614-3)
Supplement: Supplementary file 3 — Supplementary Data 1 [file 42003_2023_5614_MOESM3_ESM.xlsx]

## Sheet: Fig1c
NP
PV1	PV2	PV3	PA	CV3	CV2	CV1
3.78788	3.28947	3.63636	3.91156	3.3557	1.76991	0
3.4188	3.07692	4.81928	4.26065	5.43478	0.719424	0.869565
1.36364	0	0.454545	0.539568	0	0	1.73913
0.440529	0.769231	2.01613	3.26923	0	0.518135	0.595238
0	0.452489	0	0	0	0	0
1.08696	0	0	1.89873	0	0	2.32558
dpc6
PV1	PV2	PV3	PA	CV3	CV2	CV1
0	3.68136	3.12969	2.50258	5.73921	4.82596	2.25265
6.2959	4.38276	2.0267	2.5259	3.73259	1.83473	0
1.24685	6.15618	4.16585	3.12386	3.56185	2.16845	3.61815
0.379815	1.33871	0.519528	1.10908	1.61818	1.15687	0.618549
dpc8
PV1	PV2	PV3	PA	CV3	CV2	CV1
26.5116	24.6637	25.9091	17.5472	12.2642	5.32544	0
21.9512	33.3333	31.8436	16.9557	6.25	3.0303	0
24.031	21.7105	21.9355	16.2679	15.5556	6.08108	0.641026
17.5	19.4872	20.5405	11.8738	11.2195	1.1976	0.657895
dpc12
PV1	PV2	PV3	PA	CV3	CV2	CV1
1.94805	8.05369	11.4458	19.6457	35.4545	22.3404	11.236
6.81818	6.08696	9.44206	5.32787	7.62712	6.07735	3.46821
13.1579	16.0622	19.1617	8.61486	8.67925	10.6383	9.54774
7.40741	5.36913	5.35714	6.6474	6.38298	7.14286	5.55556
dpc16
PV1	PV2	PV3	PA	CV3	CV2	CV1
2.72109	1.33929	3.84615	3.87435	15.655	16.4384	10.1796
0	0	0	2.74841	10.5263	10.4167	6.66667
0	1.1976	0	5.62613	9.05172	13.3663	5.05051
0	0	0	9.83264	11.465	9.09091	9.57447

## Sheet: Fig2b
	NP→dpc8		dpc10→dpc16		NP→dpc16
Liver weight	Null	p21	Null	p21	Null	p21
	1.5	1.18	1.65	1.96	1.97	1.72
	1.8	1.02	1.41	1.16	1.34	1.58
	1.13	1.4	1.83	1.63	1.64	1.57
	1.28	1.06	1.37	1.32	1.85	1.67
		1.11	1.36		1.76	1.57
		1.13	1.11		1.73	1.39
		1.19
		1.17
Liver weight / Body weight	Null	p21	Null	p21	Null	p21
	6.17284	4.88411	5.21327	5.6631	5.25053	4.73047
	6.14964	4.65541	4.72679	3.49398	5.50082	4.52722
	5.49344	5.72363	5.26619	4.7913	4.82637	4.2826
	5.56522	4.41667	5.24904	4.70085	4.79026	5.25653
		4.25287	5		4.51051	5.37671
		4.56197	4.30233		5.58786	5.25719
		5.54004
		4.72536

## Sheet: Fig3b
	-log10(P-value)
small molecule biosynthetic process	7.63442
coenzyme metabolic process	5.5212
pyridine-containing compound metabolic process	4.18107
carbohydrate transport	3.69116
androgen metabolic process	3.19767

## Sheet: Fig4b
NP→dpc16		dpc10→dpc16
Null	p21	Null	p21
1.95661	0.048048	1.07	2.625
1.0043	0.089389	2.53	2.28
1.24592	0.052784	2.66	3.12
1.39205	0.109738	1.11	2.15

## Sheet: Fig4c
	0	5	15	30	60	90	120
Null	53.1667	136	316.833	324.5	221	154.667	122.167
p21	72	206	401.2	446.6	304.6	254.8	190

## Sheet: Fig4d
Null	p21
32017.5	42780
35220	31675
30665	29980
14952.5	36832.5
19607.5	40835
20640

## Sheet: Fig4e
NP→dpc16		dpc10→dpc16
Null	p21	Null	p21
2.57705	2.62186	2.44209	2.63238
2.06837	3.0882	1.99724	2.47038
2.24372	2.93302	2.099	2.06227
1.96113	2.61971	1.86396	1.86252

## Sheet: Fig4f
NP→NP		NP→dpc16
Null	p21	Null	p21
101	127	144	189
120	138	138	179
131	139	131	161
149	130	115	266
		145

## Sheet: Fig4h
NP→dpc16		dpc10→dpc16
Null	p21	Null	p21
0.66125	0.665714	0.522222	0.491111
0.54	0.713333	0.57375	0.557778
0.546364	0.695	0.532222	0.533
0.568889	0.608333	0.524444	0.575

## Sheet: Fig4i
NP→dpc16		dpc10→dpc16
Null	p21	Null	p21
8	7	9	9
11	6	6	9
11	8	9	10
9	6	9	6

[truncated: 29 more sheets: Fig4j, Fig5c, Fig5e, Fig5f, Fig6b, Fig6c, Fig6d, Fig6e, Fig6f, Fig6g, Fig6h, Fig6i, Fig6k, Fig6l, Fig6m, SuppFig1c, SuppFig1d, SuppFig2a, SuppFig2c, SuppFig2e …]
